# Supplementary material for: Fixation strength in arthroscopic labral repair of the hip: A head-to-head comparison of the biomechanical performance of a biocompatible vs. all-suture anchor in the setting of acetabuloplasty
Source: PLoS One. 2023 Nov 2;18(11):e0293738. doi: 10.1371/journal.pone.0293738 (PMC10621859; doi:10.1371/journal.pone.0293738)
Supplement: S1 Data — (XLSX) [file pone.0293738.s001.xlsx]

## Sheet: mechanical testing results
Anchor	Specimen	Sex	Age	Limb	Procedure	1 Cyclic Excursion (mm)	10 Cyclic Excursion (mm)	200 Cyclic Excursion (mm)	500 Cyclic Excursion (mm)	Failure Excursion (mm)	Ultimate Load (N)
PEEK	1410222	F	58	R	Decorticated	1.42471	2.29296	2.59471	2.67599	7.12225	138.179
PEEK	1410222	F	58	L	Non-decorticated	1.02486	2.31433	2.76048	2.91777	7.8873	125.982
PEEK	1411596F	F	45	R	Decorticated	1.29883	1.87039	2.11021	2.18459	15.6631	279.543
PEEK	1411596F	F	45	L	Non-decorticated	1.29359	1.87419	2.09658	2.17772	9.32682	232.914
PEEK	1402898F	M	45	L	Decorticated	1.53082	2.35347	2.66211	2.76411	15.5017	311.32
PEEK	1402898F	M	45	R	Non-decorticated	1.42684	2.0312	2.27439	2.3554	8.9534	217.057
PEEK	1408841N	F	44	R	Decorticated	1.70368	3.31307	3.64568	3.74246	13.8679	278.241
PEEK	1408841N	F	44	L	Non-decorticated	1.35021	1.95256	2.19763	2.28098	14.1291	318.178
PEEK	1410329	M	54	L	Decorticated	1.43704	2.09211	2.36763	2.46015	16.9304	350.168
PEEK	1410329	M	54	R	Non-decorticated	1.36127	2.06416	2.33408	2.42481	18.4424	391.287
PEEK	1408992	M	57	L	Decorticated	1.59293	2.42447	2.7575	2.87333	11.9454	217.995
PEEK	1408992	M	57	R	Non-decorticated	1.25425	1.90763	2.34617	2.43939	5.95701	137.604
PEEK	1403985	F	46	L	Decorticated	1.34346	2.12562	2.46984	2.59434	4.33451	122.695
PEEK	1403985	F	46	R	Non-decorticated	1.74938	2.79481	3.1666	3.28261	12.4852	217.499
PEEK	1411536R	F	51	R	Decorticated	1.60174	3.17039	3.64837	3.85638	11.785	186.607
PEEK	1411536R	F	51	L	Non-decorticated	1.35922	2.10338	2.39568	2.49825	10.9746	239.816
PEEK	1304804F	F	56	R	Decorticated	1.82691	3.75118	4.32757	4.45647	10.6973	131.696
PEEK	1304804F	F	56	L	Non-decorticated	1.66056	2.59178	2.93416	3.04734	5.97708	108.102
All-suture	1410222	F	58	L	Decorticated	1.94694	5.76195	6.16911	6.24186	13.4256	155.947
All-suture	1410222	F	58	R	Non-decorticated	0.912441	3.43466	4.16828	4.18638	10.5067	139.022
All-suture	1411596F	F	45	L	Decorticated	1.15146	2.37438	2.98326	3.12562	9.17215	211.601
All-suture	1411596F	F	45	R	Non-decorticated	1.31449	3.28737	5.34773	5.43625	16.2629	203.243
All-suture	1402898F	M	45	R	Decorticated	1.2763	3.25527	4.63132	4.88297	17.4099	218.308
All-suture	1402898F	M	45	L	Non-decorticated	1.29292	3.22319	4.63757	5.40243	14.7767	194.128
All-suture	1408841N	F	44	L	Decorticated	1.31904	4.16592	4.8896	5.00855	20.6502	285.932
All-suture	1408841N	F	44	R	Non-decorticated	1.45994	4.71767	5.64197	5.80754	15.6176	187.292
All-suture	1410329	M	54	R	Decorticated	1.14395	1.96352	3.06258	6.03083	16.1872	224.753
All-suture	1410329	M	54	L	Non-decorticated	1.2763	3.25527	4.63132	4.88297	17.4099	218.308
All-suture	1408992	M	57	R	Decorticated	1.19894	2.82073	4.21144	4.70734	14.2885	163.39
All-suture	1408992	M	57	L	Non-decorticated	1.29281	3.61151	6.00916	6.80284	16.3614	223.902
All-suture	1403985	F	46	R	Decorticated	1.61369	4.45321	6.03986	8.84601	15.624	190.745
All-suture	1403985	F	46	L	Non-decorticated	1.17727	5.30536	5.84143	6.10424	11.3575	107.765
All-suture	1411536R	F	51	L	Decorticated	1.42588	6.60183	9.89431	12.5023	18.0014	178.675
All-suture	1411536R	F	51	R	Non-decorticated	1.60337	5.3784	6.8678	7.00688	17.2645	184.411
All-suture	1304804F	F	56	L	Decorticated	1.47689	4.58184	10.5214	10.6655	15.6328	172.631
All-suture	1304804F	F	56	R	Non-decorticated	1.40086	4.32595	6.28614	6.46165	17.0292	182.899

## Sheet: BMD results
Region	Specimen	Procedure	BMD (HU)
S	1410222	Decorticated	196
S	1411596F	Decorticated	325
S	1402898F	Decorticated	328
S	1408841N	Decorticated	178
S	1410329	Decorticated	309
S	1408992	Decorticated	227
S	1403985	Decorticated	327
S	1411536R	Decorticated	190
S	1304804F	Decorticated	124
A/S	1410222	Decorticated	199
A/S	1411596F	Decorticated	374
A/S	1402898F	Decorticated	384
A/S	1408841N	Decorticated	148
A/S	1410329	Decorticated	210
A/S	1408992	Decorticated	201
A/S	1403985	Decorticated	271
A/S	1411536R	Decorticated	184
A/S	1304804F	Decorticated	285
A	1410222	Decorticated	133
A	1411596F	Decorticated	275
A	1402898F	Decorticated	216
A	1408841N	Decorticated	77
A	1410329	Decorticated	40
A	1408992	Decorticated	81
A	1403985	Decorticated	70
A	1411536R	Decorticated	70
A	1304804F	Decorticated	71
S	1410222	Non-decorticated	374
S	1411596F	Non-decorticated	414
S	1402898F	Non-decorticated	272
S	1408841N	Non-decorticated	163
S	1410329	Non-decorticated	265
S	1408992	Non-decorticated	177
S	1403985	Non-decorticated	152
S	1411536R	Non-decorticated	121
S	1304804F	Non-decorticated	229
A/S	1410222	Non-decorticated	236
A/S	1411596F	Non-decorticated	342
A/S	1402898F	Non-decorticated	200
A/S	1408841N	Non-decorticated	215
A/S	1410329	Non-decorticated	158
A/S	1408992	Non-decorticated	206
A/S	1403985	Non-decorticated	264
A/S	1411536R	Non-decorticated	124
A/S	1304804F	Non-decorticated	264
A	1410222	Non-decorticated	149
A	1411596F	Non-decorticated	130
A	1402898F	Non-decorticated	144
A	1408841N	Non-decorticated	60
A	1410329	Non-decorticated	22
A	1408992	Non-decorticated	81
A	1403985	Non-decorticated	40
A	1411536R	Non-decorticated	81
A	1304804F	Non-decorticated	23
